# Supplementary material for: Characterization of Porcine Monocyte-Derived Macrophages Cultured in Serum-Reduced Medium
Source: Biology (Basel). 2022 Oct 4;11(10):1457. doi: 10.3390/biology11101457 (PMC9598231; doi:10.3390/biology11101457)
Supplement: Supplementary file 1 [file biology-11-01457-s001.zip]

Archive with 2 entries (2 files):
- Figure S1-supplementary.pdf
- Figure S2_supplementary.pdf
